# Supplementary material for: Efficacy and Mechanism of Quercetin in the Treatment of Experimental Colitis Using Network Pharmacology Analysis
Source: Molecules. 2022 Dec 24;28(1):146. doi: 10.3390/molecules28010146 (PMC9822290; doi:10.3390/molecules28010146)
Supplement: Supplementary file 1 [file molecules-28-00146-s001.zip]

Archive with 1 entries (1 files):
- molecules-2046578-supplementary.pdf
